# Supplementary material for: Field Tests of Three Alternative Insecticides with Protein Bait for the Development of an Insecticide Rotation Program to Control Melon Flies, Zeugodacus cucurbitae (Coquillett) (Diptera: Tephritidae)
Source: Insects. 2022 Jul 14;13(7):629. doi: 10.3390/insects13070629 (PMC9323022; doi:10.3390/insects13070629)
Supplement: Supplementary file 1 [file insects-13-00629-s001.zip]

Archive with 1 entries (1 files):
- insects-1796662-supplementary.pdf
